# Supplementary material for: Development of a Novel Indirect ELISA for the Serological Diagnosis of African Swine Fever Using p11.5 Protein as a Target Antigen
Source: Pathogens. 2023 May 29;12(6):774. doi: 10.3390/pathogens12060774 (PMC10304200; doi:10.3390/pathogens12060774)
Supplement: Supplementary file 1 [file pathogens-12-00774-s001.zip]

Archive with 1 entries (1 files):
- pathogens-2419392-supplementary.pptx
